# Supplementary material for: Proteomic insight into fruit set of cucumber (Cucumis sativus L.) suggests the cues of hormone-independent parthenocarpy
Source: BMC Genomics. 2017 Nov 22;18:896. doi: 10.1186/s12864-017-4290-5 (PMC5700656; doi:10.1186/s12864-017-4290-5)
Supplement: Supplementary file 2 — The annotation and expressional information of the proteins within the protein-protein interactions (PPIs) which presented in Fig. 5. Table S2. DEPs commonly expressed in pollinated and Cytokinin induced parthenocarpic fruit (I), and DEPs commonly existed in unpollinated and natural parthenocarpic fruit (II). Table S3. DEPs commonly expressed in natural and cytokinin induced parthenocarpic fruits. Table S4. The primers of natural and cytokinin induced parthenocarpy specialized protein encoding genes for qRT-PCR. Table S5. The antigenic peptides of parthenocarpy specialized proteins for producing rabbit polyclonal antibodies. Table S6. The measurement of ovary weight, length and diameter after treated by ethephon and ethylene inhibitors.The treatments were conducted at the anthesis day (0 dpa), and the measurements were conducted at 4 dpa. Means (±SE) of three independent experiments were calculated.Letters indicate differences between the treated ovaries with statistical significance at P ≤ 0.05 (t-test).Detail information of EC1 and 8419 s-1 was described in M&M section. Both cucumber cultivars CC3 and CCMC were non-parthenocarpic, monoecious inbred lines, Asia ecotype. (XLSX 35 kb) [file 12864_2017_4290_MOESM2_ESM.xlsx]

## Sheet: Additional file 2 Table S1
Additional file 2: Table S1. The annotation and expressional information of the proteins within the protein-protein interactions(PPIs) which presented in figure 5.
	Protein ID	Top hit (Arabidopsis)	Description	Expression fold of DEPs in different cucumber fruits (The expression fold was calculated as the ratio of the protein expression in 2 dpa fruits vs. protein expression in 0 dpa fruit, P-value<0.05)
				Pollinated fruit (P)	Unpollinated fruit (U)	Cytokinin induced parthenocarpic fruit (C)	Natural parthenocarpic fruit (E)
Differentially expressed protein in fruits	Csa1M050260.1	AT5G50350	Unknown Protein	7.4473	9.6383	2.9107	3.8726
	Csa1M181540.1	AT4G04910	NSF, N-ETHYLMALEIMIDE SENSITIVE FACTOR	-	-	-3.13283	-2.18771
	Csa1M229500.1	AT4G02510	TOC159, TRANSLOCON AT THE OUTER ENVELOPE MEMBRANE OF CHLOROPLASTS 159	-	-	1.7865	-
	Csa1M524670.1	AT3G46740	MAR1, MODIFIER OF ARG1	-	-3.49895	-	-
	Csa1M597740.1	AT1G02690	IMPA-6, IMPORTIN ALPHA ISOFORM 6	-	-	1.556	-
	Csa2M009470.2	AT2G24270	ALDH11A3, ALDEHYDE DEHYDROGENASE 11A3	-	3.8726	-	-
	Csa1M229500.1	AT5G20250	RS6, RAFFINOSE SYNTHASE 6	-	-	1.7865	-
	Csa2M099450.1	AT3G20050	TCP-1, T-COMPLEX PROTEIN 1 ALPHA SUBUNIT	1.9588	-	3.3113	-
	Csa2M174150.1	AT1G04410	MDH1, CYTOSOLIC-NAD-DEPENDENT MALATE DEHYDROGENASE 1	2.6546	3.8371	2.8576	-2.42131
	Csa2M299950.1	AT4G39330	CAD9, CINNAMYL ALCOHOL DEHYDROGENASE 9	3.6983	4.6559	3.281	-
	Csa2M356660.2	AT5G13490	AAC2, ADP/ATP CARRIER 2	-	-2.22866	-	1.8365
	Csa3M123210.1	AT3G61140	FUS6, FUSCA 6	-	-1.6292	-	-
	Csa3M131930.1	AT3G24830	RP-L13, Ribosomal protein L13	-2.53485	-	-	-
	Csa3M133100.1	AT3G23940	DPD, Dihydroxy-acid/6-phosphogluconate dehydratase,	-	3.6644	-	-
	Csa3M135010.2	AT3G13580	RP-L30, Ribosomal protein L30	-	-3.04785	-	-
	Csa3M207890.1	AT2G15620	NIR1, NITRITE REDUCTASE, NITRITE REDUCTASE 1	-	2.5351	-	-
	Csa3M889160.1	AT5G11520	ASP3, ASPARTATE AMINOTRANSFERASE 3	-	2.4434	-	-
	Csa4M022980.1	AT3G06530	U3-P10, U3 small nucleolar RNA-associated protein 10	94.0343	99.0832	97.1325	-
	Csa4M343070.1	AT3G57290	EIF3E, EUKARYOTIC TRANSLATION INITIATION FACTOR 3E	4.8306	6.1944	4.1305	-
	Csa4M496230.1	AT2G41350	AUG1, AUGMIN 1	-	-	-3.02024	-
	Csa4M638340.1	AT5G54190	PORA, PROTOCHLOROPHYLLIDE OXIDOREDUCTASE A	-	2.1086	-	-
	Csa5M198220.1	AT3G55800	SBPASE, SEDOHEPTULOSE-BISPHOSPHATASE	-	1.8197	-	-
	Csa5M609710.1	AT5G38410	RBCS3B, RUBISCO SMALL SUBUNIT 3B	-	4.0179	-	-
	Csa6M356990.1	AT4G35090	CAT2, CATALASE 2	-	2.2909	-	-
	Csa6M522810.1	AT2G34480	RP-L18, Ribosomal protein L18	-	-2.53485	-	-
	Csa7M014580.1	AT4G38510	VAB2, V-ATPASE B SUBUNIT 2	-	4.2462	-	-
	Csa7M073540.1	AT4G34100	CER9, ECERIFERUM 9	-	-	-	7.4473
	Csa7M407650.1	AT4G02060	PRL, PROLIFERA	-	-	-	3.6644
	Csa4M496230.1	AT5G63860	UVR8, UVB-RESISTANCE 8	-	-	-3.02024	-
	Csa7M447770.1	AT1G78900	VHA-A, VACUOLAR ATP SYNTHASE SUBUNIT A	-	1.888	-	-
Interaction proteins	CsaUNM009910.1	AT5G35410	SOS2, SALT OVERLY SENSITIVE 2	-	-	-	-
	Csa6M504620.1	AT5G42980	TRX3, THIOREDOXIN H3	-	-	-	-
	Csa3M889810.1	AT1G78300	14-3-3OMEGA, 14-3-3 PROTEIN G-BOX FACTOR14 OMEGA	-	-	-	-
	Csa5M092940.1	AT2G01950	BRL2, BRI1-LIKE 2	-	-	-	-
	Csa2M378560.1	AT1G71230	CSN5B, COP9-SIGNALOSOME 5B	-	-	-	-
	Csa7M184650.1	AT4G26430	CSN6B, COP9 SIGNALOSOME SUBUNIT 6B	-	-	-	-
	Csa6M104090.1	AT1G02090	CSN7, COP9 SIGNALOSOME SUBUNIT 7	-	-	-	-
	Csa1M009680.1	AT3G47620	TCP14, TEOSINTE BRANCHED, CYCLOIDEA AND PCF (TCP) 14	-	-	-	-
	Csa7M281370.1	AT5G27640	TIF3B1, TRANSLATION INITIATION FACTOR 3B1	-	-	-	-
	Csa4M015700.1	AT1G10840	TIF3H1, TRANSLATION INITIATION FACTOR 3 SUBUNIT H1	-	-	-	-
	Csa2M378560.1	AT1G22920	CSN5A, COP9 SIGNALOSOME 5A	-	-	-	-
	Csa5M623750.1	AT5G13810	GRX, Glutaredoxin family protein	-	-	-	-
	Csa3M002790.1	AT1G02280	TOC33, TRANSLOCON AT THE OUTER ENVELOPE MEMBRANE OF CHLOROPLASTS 33	-	-	-	-
	Csa7M274170.1	AT4G09570	CPK4, CALCIUM-DEPENDENT PROTEIN KINASE 4	-	-	-	-
	Csa2M000310.1	AT4G29820	CFIM-25, HOMOLOG OF CFIM-25	-	-	-	-
	Csa1M699620.1	AT2G32950	COP1, CONSTITUTIVE PHOTOMORPHOGENIC 1	-	-	-	-
	Csa1M597740.1	AT5G20720	CPN10, CHLOROPLAST CHAPERONIN 10	-	-	-	-
	Csa6M188130.1	AT5G59210	MNC, myosin heavy chain related protein	-	-	-	-
	Csa7M051360.1	AT2G42580	TTL3, TETRATRICOPETIDE-REPEAT THIOREDOXIN-LIKE 3	-	-	-	-

## Sheet: Additional file 2 Table S2
Additional file 2: Table S2. DEPs commonly expressed in pollinated and Cytokinin induced parthenocarpic fruit(I), and DEPs commonly existed in unpollinated and natural parthenocarpic fruit(II)
（I）	Top Hita	Annotation	Relative Biological Process/Structure/Componentb	Cytokinin induced parthenocarpic fruit c	Pollinated fruit
Csa1M000020.1	AT5G07350	Tudor-SN Protein 1, TUDOR1	Seed germination; Pollen germination and tube growth; Stress Tolerance	1.8535	2.0324		5		Relative expression(fold)
Csa1M538160.1	AT1G30580	Obg-like ATPase 1	Seed development; Pollen germination	2.8314	2.6303		4
Csa2M099450.1	AT3G20050	T-Complex Protein 1	Plant cell death, Disease and defense responses	3.3113	1.9588		3
Csa2M368880.1	AT4G24190	Heat Shock Protein 90-7	Seed development; Pollen germination and in pollen tube growth; Salt and drought stresses; Proliferating of plant tissues	2.6546	2.1878		2
Csa4M050830.1	AT1G64190	6-phosphogluconate dehydrogenase family protein	Mitochondrion protein	2.7542	2.5119		1
Csa7M446710.1	AT1G79930	Heat Shock Protein 91	Seed Germination; Establishment of Early Defense Mechanisms; Root Development; cell cycle	2.0893	2.0324		0
Csa1M569270.1	AT5G56000	Early-Responsive To Dehydration 8	Seed germination; Pollen germination and tube growth; Gravitropic signal transduction; stomatal closure; Salt and drought stresses;	4.1687	2.8054		-1
Csa6M176410.1	AT1G56070	Low Expression Of Osmotically Responsive Genes 1	Seed Germination; Pollen germination; Seed Dormancy; Establishment of Early Defense Mechanisms	2.6062	2.208		-2
Csa5M031960.1	AT1G70770	uncharacterized protein	Seed germination; Pollen tube growth; Vacuolar proteins	7.9433	7.7268		-3
Csa5M199310.1	AT2G40010	60S acidic ribosomal protein P0	Structural constituent of ribosome	4.2855	2.884		-4
Csa6M016990.1	AT3G04770	40S ribosomal protein SA	Structural constituent of ribosome	3.1915	2.9648		-5
Csa7M447990.1	AT3G14310	Pectin Methylesterase 2	Re-arrangements of cell wall components; Vitamin C Modulated Plant Defense	-3.80228	-2.14777
（II）	Top Hit	Annotation	Relative Biological Process/Structure/Component	Unpollinated fruit	Natural parthenocarpic fruit
Csa1M599560.2	AT5G19760	Dicarboxylate/tricarboxylate carrier (DTC)	Cell cycle; Pollen germination and tube growth; Folate metabolism	-2.31214	2.1086
Csa2M356660.2	AT5G13490	ADP/ATP CARRIER 2	Pollen germination and tube growth; Cell cycle	-2.22866	1.8365
Csa5M588730.1	AT3G25520	60S ribosomal protein L5	Structural constituent of ribosome; Cell proliferation and cell expansion; leaf patterning	-7.11238	4.6559
Csa2M369060.1	AT5G10360	Embryo Defective 3010	Structural constituent of ribosome; Embryo development ending in seed dormancy; pollen germination and tube growth; root development	-3.22061	3.9084
Csa2M059750.1	AT5G59240	40S ribosomal protein S8	Structural constituent of ribosome; gravitropic signal transduction	-3.73274	3.5975
Csa5M215120.1	AT5G58420	40S ribosomal protein S4	Structural constituent of ribosome	-2.58198	5.5976
Csa5M649850.1	AT5G39850	40S ribosomal protein S9	Structural constituent of ribosome; Endosperm development; GA-dependent responses	-3.19183	3.281
Csa3M797610.1	AT1G09590	60S ribosomal protein L21	Structural constituent of ribosome	-3.59712	2.1281
Csa5M171740.1	AT3G62870	60S ribosomal protein L7A	Structural constituent of ribosome	-5.91716	6.368
Csa2M382520.1	AT4G31990	Aspartate Aminotransferase 5	Germination and growth of the plant; Gravitropic signal transduction; Root phloem-specific expression	1.8535	-2.96472
Csa4M083700.1	AT1G53240	Mitochondrial Malate Dehydrogenase 1, MMDH1	Photorespiratory carbon flux and plant growth	2.9923	-4.1684
a: Homologous search was conducted by BLASTP against the Arabidopsis Refseq database (http://www.arabidopsis.org/index.jsp). E-value was set to < 1E-10. The Arabidopsis gene ID with highest score is picked for further analysis.
b:The proposed biological processes were refer from the GO terms and related research reports.
c:The expression fold was calculated as the ratio of the protein expression in 2 dpa fruits vs. protein expression in 0 dpa fruit, P-value <0.05

## Sheet: Additional file 2 Table S3
Additional file 2: Table S3. DEPs commonly expressed in natural and cytokinin induced parthenocarpic fruits
Protein ID	Top Hita	Description	Relative Biological Processesb	Expression fold of DEPs in different parthenocarpic fruitc
				Natural parthenocarpic fruit	Cytokinin induced parthenocarpic fruit
Csa1M255160.1	AT5G26360.1	TCP-1/cpn60 chaperonin family protein	Protein folding; cell growth (Prasad et al. 1992)	2.03	2.12
Csa1M181540.1	AT4G04910.1	NSF, N-ethylmaleimide sensitive factor	Membrane fusion (Whiteheart et al. 1994); daughter cells separation in eukaryotic cytokinesis (El Kasmi et al. 2013)	-2.18	-3.13
Csa3M130850.1	AT1G04910.1	O-fucosyltransferase family protein	Cell proliferation, apoptosis and cell fate decision (Okajima and Irvine 2002)	-4.92	-5.54
a: Homologous search was conducted by BLASTP against the Arabidopsis Refseq database (http://www.arabidopsis.org/index.jsp). E-value was set to < 1E-10. The Arabidopsis gene ID with highest score is picked for further analysis.
b:The proposed biological processes were refer from the GO terms and related research reports.
c:The expression fold was calculated as the ratio of the protein expression in 2 dpa fruits vs. protein expression in 0 dpa fruit, P-value <0.05

## Sheet: Additional file 2 Table S4
Additional file 2: Table S4. The primers of natural and cytokinin induced parthenocarpy specialized protein encoding genes for qRT-PCR
	Gene ID	Forward primer	Reverse primer
Encoding genes of natural parthenocarpy specialized proteins	Csa1M024830.1	CGCTCACTCTGACTGGGTTA	TCAAGTTCCAGACCTTCACG
	Csa1M025890.1	GCATTCCAAGAACAAGCAGA	CAGTTTCCACTCCTTCAGCA
	Csa1M025980.1	GGTGTGGCTTGCTCTGAATA	CAAACATCAATCCCAAGCAG
	Csa2M223140.1	GTTGATGGAGGTTCATGGTG	AGTAGCACCTTCAACGGCTT
	Csa2M338890.1	CACTTGAGGCCAGCTGAATA	ATCCTCTCCCTCACAGCACT
	Csa3M002370.1	GTGTGGATTGGTGTTTGAGG	TCTTACCGATCGCTCAACTG
	Csa3M827370.1	CAAATCTTCTTGCCCTTGGT	TGCACTCAACGTATCACCCT
	Csa4M001980.1	AAACGTGTGCTGATGGAGAG	TCTGGCAATCTTTCTTTCCC
	Csa4M012460.1	TAAGAGGGAGATCCGTGGAG	GTGACTTCAATCGGAACCCT
	Csa4M036590.1	AATTCAGGGTGTTGGAGGAG	ACCTCATCAGCAATGCAAAC
	Csa4M179090.1	GCTCAAGTTTCCTGATGCAA	CCCATAGCCACTGTAACCCT
	Csa4M290220.1	GCTTATCTCGTTGGGCTCTT	CGAGCTGGATATCCTTAGGC
	Csa4M664520.1	CGCTATTTGAATTTCTGCCA	GCCAGAAGTTTCTCCGTCTC
	Csa6M193590.1	GGTGTGAAGCGTATCAGTGG	TCAAAGCATAAACCACATCCA
	Csa6M450410.1	ACATCAAGAAGTGCGCTGAC	GCAACCTTTGCAGATTGAGA
	Csa6M451470.1	AGGAACAGTCGCTGTAGGCT	CACCAACACCAACAACAACA
	Csa7M073540.1	CTTCTTCCCATCACACATGG	ACTGTCACCCTCCTTGCTCT
	Csa7M407650.1	ATTCGGCAGGAAGAAGCTAA	CCTTAGGGCCTCATCAACAT
	Csa7M450640.1	TCTCAGCGAAGTTTGAATGG	TAGTAATTGAGCCGCACGAC
Encoding genes of cytokinin induced parthenocarpy specialized proteins	Csa1M003540.1	AATGGTTATGCCAGGAGACC	ATCACACCAGCACCAACAGT
	Csa1M031900.1	ATGCCAAGGAGTTTGGAATC	TCTGCCGGTGTCATGATATT
	Csa1M042700.1	TTTGATGCATACCGCTTCTC	ATGCAACTCCCTTCCAATTC
	Csa1M229500.1	TTGTGAGAGCTTCCGATGAC	GTACTCAGCGGCAGAATGAA
	Csa1M573730.1	AAGGAGAAGCTGTTGCCAGT	AGCAACATTCTCCTTTGCCT
	Csa1M597740.1	CTTGATTGCAATGGGTTCAC	TCTTGAAAGGAAGCTGCAAA
	Csa1M604600.1	CAACATCCCTGGCTGATATG	GCATCCTTCATCAGCACTGT
	Csa2M139820.1	TGAGAAGGAGCCCAAGTTCT	ATGGGTTTGGTTGGAATCAT
	Csa2M264020.1	CGATCCTTGTCAGATGCAAT	ATCTGGCTAATGCTGCCTTT
	Csa2M350200.1	TTGATAGCGATAGCCACAGG	CCAGCCTTTCCAAGTTTCTC
	Csa4M094000.1	CCTACCCATCTTCAGCCAAT	TCCTTTGTTGCTTCATACGC
	Csa4M496230.1	ACAAATGGACAGCTTGGACA	ACAACCATCAACGCTCAAAG
	Csa5M623870.1	CGACGGTCCTCGTTGTATTA	GAGCAGAGGGAGGAATATCG
	Csa5M644550.1	GGTGATGAGCCAGACAGAGA	GAGCACCGCATTAACGACTA
	Csa6M439410.1	TGAAGCTTTGGTACGTGCTC	TAACCATTGCCGGGTTTATT
	Csa7M048110.1	AGAAGCCATTGAGGGTTGTC	TGAATCCGAGTACCCAATCA
	Csa7M075590.2	GGTCGTGTACGAAGCTCTGA	ATCACGATATCCTCCTTCGC
	Csa7M390010.1	CCCTCCACACTTCTGTGAAA	TTTGGGTCCACATCAACAAT
	Csa7M405310.1	CCTGGAGCTTCATTCTCCTC	TTGCATGTTACTGTCGCTCA
Cs-actin	Csa6M484600.1	TTCTGGTGATGGTGTGAGTC	GGCAGTGGTGGTGAACATG

## Sheet: Additional file 2 Table S5
Additional file 2: Table S5. The antigenic peptides of parthenocarpy specialized proteins for producing rabbit polyclonal antibodies
Gene ID	antigenic peptides
Csa1M025890.1	YLDFLSAYSAVNQGHCHPKIVKAFQ
Csa4M036590.1	SGKVAGFIAETIQGVGGAVELAPGYLKHVYDIV
Csa7M073540.1	YSFALRIVLLLVVAWMTLLVFNSALIVVPTSLGRA
Csa7M450640.1	RIVCSLGLLVDIIKQLMSFVQEVPAK
Csa2M139820.1	YAPVLDCHTSHIAVKFAEILTK
Cas2M059750.1	MHKRRATGGKQKTWRKKRKYELGRQPANTKISSN
Csa5M182010.1(Beta-actin)	VAPEEHPVLFTEAPFNPKANRE

## Sheet: Additional file 2 Table S6
Additional file 2: Table S6. The measurement of ovary weight, length and diameter after treated by ethephon and ethylene inhibitors.The treatments were conducted at the anthesis day (0 dpa), and the measurements were conducted at 4 dpa. Means (±SE) of three independent experiments were calculated.Letters indicate differences between the treated ovaries with statistical significance at P ≤0.05 (t-…
	0dpa ovaries						Ethephon (200ppm) treated ovaries on 4dpa						Silver thiosulphate, STS(0.25mM) treated ovaries on 4dpa						Unpollination treated ovaries on 4dpa
	(Average±SE)
Genotype	Diameter		length		weight		Diameter		length		weight		Diameter		length		weight		Diameter		length		weight
EC1	6.82±0.13C		31.91±1.05C		0.86±0.05B		9.87±0.24B		61.37±1.73A		9.05±0.48A		9.99±0.34B		58.95±1.13B		8.92±0.26A		10.49±0.58A		59.87±1.22AB		9.03±0.22A
8419s-1	6.86±1.52B		28.81±1.42B		0.84±0.11B		6.45±0.09BC		28.15±1.23B		0.62±0.07BC		13.37±0.67A		70.7±2.02A		7.87±0.55A		6.29±0.26C		27.82±1.70B		0.66±0.09B
CC3	5.78±0.20B		43.07±2.2B		0.61±0.04B		4.88±0.22C		40.59±1.45B		0.48±0.07B		8.18±0.47A		88.23±4.67A		4.51±0.41A		4.77±0.18C		41.69±1.31B		0.47±0.04B
CCMC	5.61±0.24B		45.25±2.26B		0.81±0.09B		5.16±0.14C		42.17±1.27C		0.68±0.06BC		7.63±0.14A		65.11±1.83A		3.07±0.18A		5.25±0.10C		42.88±1.01C		0.62±0.05C
